# Supplementary material for: Melatonin in Micro-Tom Tomato: Improved Drought Tolerance via the Regulation of the Photosynthetic Apparatus, Membrane Stability, Osmoprotectants, and Root System
Source: Life (Basel). 2022 Nov 18;12(11):1922. doi: 10.3390/life12111922 (PMC9696799; doi:10.3390/life12111922)
Supplement: Supplementary file 1 [file life-12-01922-s001.zip]

Archive with 1 entries (1 files):
- life-2041655-supplementary.pdf
